# Supplementary material for: Integrating Green Chemistry and Analytical Spectroscopy for Brilliant Blue G Removal Using Amberlite XAD7HP Resin
Source: Polymers (Basel). 2026 Jul 19;18(14):1763. doi: 10.3390/polym18141763 (PMC13416592; doi:10.3390/polym18141763)
Supplement: Supplementary file 1 [file polymers-18-01763-s001.zip]

Archive with 1 entries (1 files):
- polymers-4404210-supplementary.pdf
